# Supplementary material for: Influenza Vaccine Effectiveness in Preventing Laboratory-Confirmed Influenza Cases and Hospitalizations in Navarre, Spain, 2022–2023
Source: Vaccines (Basel). 2023 Sep 12;11(9):1478. doi: 10.3390/vaccines11091478 (PMC10534462; doi:10.3390/vaccines11091478)
Supplement: Supplementary file 1 [file vaccines-11-01478-s001.zip]

Archive with 1 entries (1 files):
- vaccines-2578661-supplementary.pdf
